# Supplementary material for: A biosensor-based framework to measure latent proteostasis capacity
Source: Nat Commun. 2018 Jan 18;9:287. doi: 10.1038/s41467-017-02562-5 (PMC5773518; doi:10.1038/s41467-017-02562-5)
Supplement: Supplementary file 3 — Supplementary Data 1 [file 41467_2017_2562_MOESM3_ESM.xlsx]

## Sheet: Treatments - uncorrected
	untreated - relevant to Fig 3d and 4c		novobiocin - relevant to Fig 4c		ATP depletion - relevant to Fig 4c
Barnase variant	Mean	Standard deviation	Mean	Standard deviation	Mean	Standard deviation
w'type*	1.37239	0.000922596	1.34406	0.00705413	1.37475	0.00280672
V45T	1.37134	0.00196118	1.34329	0.00639131	1.37354	0.000761142
L14A	1.37477	0.000397427	1.3438	0.00646279	1.37959	0.00197367
L89G	1.36893	0.00147889	1.33441	0.00141113	1.37217	0.00325211
V45T L89G	1.26787	0.00169831	1.25296	0.000303581	1.29182	0.00175262
I25A	1.3706	0.00089267	1.33823	0.00625496	1.37495	0.00109426
I51A	1.36795	0.00133613	1.33611	0.00223588	1.36975	0.00100082
I55G	1.37212	0.00164216	1.34183	0.00602749	1.37325	0.00176043
I88A	1.36242	0.00893901	1.34026	0.00345755	1.3732	0.00358676
I88G	1.28228	0.0131441	1.27442	0.00240721	1.30646	0.00875435
I96G	1.37295	0.00667775	1.34946	0.00553105	1.37884	0.00118801
V45T I88G	1.229	0.00617113	1.22992	0.00368473	1.25129	0.00413099
I55G L89G	1.29692	0.00711327	1.27597	0.00491007	1.31524	0.00966853
I25A I96G	1.21655	0.00419801	1.20889	0.0016882	1.22465	0.00823219
I51A I88A	1.23194	0.00432092	1.23343	0.00457854	1.2551	0.00329562

## Sheet: Treatments - corrected
	untreated - relevant to Fig 3d and 4c		novobiocin - relevant to Fig 4c		ATP depletion - relevant to Fig 4c
Barnase variant	Mean	Standard deviation	Mean	Standard deviation	Mean	Standard deviation
w'type*	1.37239	0.000922596	1.37764	0.00723041	1.37044	0.00279793
V45T	1.37134	0.00196118	1.37686	0.00655103	1.36924	0.000758756
L14A	1.37477	0.000397427	1.37738	0.00662429	1.37526	0.00196749
L89G	1.36893	0.00147889	1.36776	0.00144639	1.36787	0.00324192
V45T L89G	1.26787	0.00169831	1.28427	0.000311168	1.28778	0.00174713
I25A	1.3706	0.00089267	1.37167	0.00641127	1.37064	0.00109083
I51A	1.36795	0.00133613	1.3695	0.00229175	1.36545	0.000997688
I55G	1.37212	0.00164216	1.37536	0.00617812	1.36895	0.00175491
I88A	1.36242	0.00893901	1.37376	0.00354396	1.3689	0.00357552
I88G	1.28228	0.0131441	1.30627	0.00246736	1.30237	0.00872692
I96G	1.37295	0.00667775	1.38319	0.00566927	1.37452	0.00118429
V45T I88G	1.229	0.00617113	1.26066	0.00377681	1.24737	0.00411804
I55G L89G	1.29692	0.00711327	1.30786	0.00503277	1.31111	0.00963823
I25A I96G	1.21655	0.00419801	1.2391	0.00173039	1.22081	0.00820639
I51A I88A	1.23194	0.00432092	1.26426	0.00469296	1.25116	0.0032853

## Sheet: Chaperone overexpression - unco
	Y66L Emerald control - relevant to Fig 4c		Hsp40/70 - relevant to Fig 4c
Barnase variant	Mean	Standard deviation	Mean	Standard deviation
w'type*	1.37292	0.00303469	1.35242	0.0033174
V45T	1.36974	0.00235649	1.34688	0.00152024
L14A	1.36976	0.00317546	1.34475	0.0037471
L89G	1.358	0.00256237	1.32948	0.00559441
V45T L89G	1.27499	0.00618009	1.23046	0.00261334
I25A	1.36127	0.0012167	1.3446	0.00174753
I51A	1.35971	0.00381484	1.34118	0.00303322
I55G	1.36871	0.00267166	1.35273	0.00357364
I88A	1.36314	0.00235279	1.3362	0.0196765
I88G	1.30548	0.00163296	1.25337	0.00290912
I96G	1.36863	0.00166868	1.3371	0.0108347
V45T I88G	1.20992	0.000776832	1.18981	0.00548648
I55G L89G	1.30831	0.00192099	1.25229	0.00332595
I25A I96G	1.20411	0.000790274	1.17958	0.0044498
I51A I88A	1.21543	0.000630913	1.19052	0.00391154

## Sheet: Chaperone overexpression - corr
	Y66L Emerald control - relevant to Fig 4c		Hsp40/70 - relevant to Fig 4c
Barnase variant	Mean	Standard deviation	Mean	Standard deviation
w'type*	1.37292	0.00303469	1.36166	0.00334007
V45T	1.36974	0.00235649	1.35609	0.00153063
L14A	1.36976	0.00317546	1.35394	0.00377271
L89G	1.358	0.00256237	1.33857	0.00563265
V45T L89G	1.27499	0.00618009	1.23887	0.0026312
I25A	1.36127	0.0012167	1.35379	0.00175948
I51A	1.35971	0.00381484	1.35035	0.00305395
I55G	1.36871	0.00267166	1.36198	0.00359807
I88A	1.36314	0.00235279	1.34533	0.019811
I88G	1.30548	0.00163296	1.26193	0.002929
I96G	1.36863	0.00166868	1.34624	0.0109087
V45T I88G	1.20992	0.000776832	1.19794	0.00552398
I55G L89G	1.30831	0.00192099	1.26085	0.00334868
I25A I96G	1.20411	0.000790274	1.18764	0.00448021
I51A I88A	1.21543	0.000630913	1.19866	0.00393827
